# Supplementary material for: Insights into Early-Pregnancy Mechanisms: Mast Cells and Chymase CMA1 Shape the Phenotype and Modulate the Functionality of Human Trophoblast Cells, Vascular Smooth-Muscle Cells and Endothelial Cells
Source: Cells. 2022 Mar 29;11(7):1158. doi: 10.3390/cells11071158 (PMC8997408; doi:10.3390/cells11071158)
Supplement: Supplementary file 1 [file cells-11-01158-s001.zip]

Archive with 1 entries (1 files):
- cells-1544583-supplementary.pdf
